# Supplementary material for: Multilayer Films Based on Chitosan/Pectin Polyelectrolyte Complexes as Novel Platforms for Buccal Administration of Clotrimazole
Source: Pharmaceutics. 2021 Sep 30;13(10):1588. doi: 10.3390/pharmaceutics13101588 (PMC8538955; doi:10.3390/pharmaceutics13101588)
Supplement: Supplementary file 1 [file pharmaceutics-13-01588-s001.zip]

Archive with 1 entries (1 files):
- pharmaceutics-1377350-supplementary.pdf
